# Supplementary material for: HIV Pre-exposure Prophylaxis Education for Clinicians Caring for Spanish-Speaking Men Who Have Sex With Men (MSM)
Source: MedEdPORTAL. 2021 Mar 18;17:11110. doi: 10.15766/mep_2374-8265.11110 (PMC8015640; doi:10.15766/mep_2374-8265.11110)
Supplement: Supplementary file 1 — Spanish PPT Presentation.pptxEnglish PPT Presentation.pptxSpanish Audio-Guided PPT Video Presentation.pptxEnglish Audio-Guided PPT Video Presentation.pptxDiscussion Guide.docxPatient-Physician Video.mp4Spanish Transcript of Patient-Physician Video.docxEnglish Transcript of Patient-Physician Video.docxPreworkshop Evaluation Form.docxPostworkshop Evaluation Form.docx [file mep_2374-8265.11110-s001.zip]

Archive with 11 entries (11 files):
- A. Spanish PPT Presentation.pptx
- B. English PPT Presentation.pptx
- C. Spanish Audio-Guided PPT Video Presentation.pptx
- D. English Audio-Guided PPT Video Presentation.pptx
- E. Discussion Guide.docx
- F. Patient-Physician Video.mp4
- G. Spanish Transcript of Patient-Physician Video.docx
- H. English Transcript of Patient-Physician Video.docx
- I. Preworkshop Evaluation Form.docx
- J. Postworkshop Evaluation Form.docx
- _Educational_Summary_Report_11110.pdf
